# Supplementary material for: A Novel Drosophila Model of Alzheimer’s Disease to Study Aβ Proteotoxicity in the Digestive Tract
Source: Int J Mol Sci. 2024 Feb 9;25(4):2105. doi: 10.3390/ijms25042105 (PMC10888607; doi:10.3390/ijms25042105)
Supplement: Supplementary file 1 [file ijms-25-02105-s001.zip]

Archive with 1 entries (1 files):
- ijms-2783778-supplementary.pdf
